# Supplementary material for: Influence of Nociception Level Monitor (NOL)-Guided Analgesic Delivery on Perioperative Course in Breast Surgeries: A Randomized Controlled Trial
Source: Medicina (Kaunas). 2024 Nov 22;60(12):1921. doi: 10.3390/medicina60121921 (PMC11677679; doi:10.3390/medicina60121921)
Supplement: Supplementary file 1 [file medicina-60-01921-s001.zip]

Archive with 2 entries (2 files):
- Supplementary file S1. CONSORT 2010 Checklist.pdf
- Supplementary file S2. RRDScore chart .pdf
